# Supplementary material for: Anxiety and Depression in Metabolic-Dysfunction-Associated Fatty Liver Disease and Cardiovascular Risk
Source: J Clin Med. 2022 Apr 28;11(9):2488. doi: 10.3390/jcm11092488 (PMC9102968; doi:10.3390/jcm11092488)
Supplement: Supplementary file 1 [file jcm-11-02488-s001.zip]

Archive with 1 entries (1 files):
- jcm-1678991-supplementary.pdf
